# Supplementary material for: Herbal Honey Preparations of Curcuma Xanthorriza and Black Cumin Protect against Carcinogenesis through Antioxidant and Immunomodulatory Activities in Sprague Dawley (SD) Rats Induced with Dimethylbenz(a)anthracene
Source: Nutrients. 2023 Jan 11;15(2):371. doi: 10.3390/nu15020371 (PMC9867330; doi:10.3390/nu15020371)
Supplement: Supplementary file 1 [file nutrients-15-00371-s001.zip]

Archive with 1 entries (1 files):
- nutrients-2064608-supplementary.pdf
